# Supplementary material for: ARS: AI-Driven Recovery Controller for Quadruped Robot Using Single-Network Model
Source: Biomimetics (Basel). 2024 Dec 10;9(12):749. doi: 10.3390/biomimetics9120749 (PMC11673976; doi:10.3390/biomimetics9120749)
Supplement: Supplementary file 1 [file biomimetics-09-00749-s001.zip]

Archive with 2 entries (2 files):
- ARS.mp4
- Summary.txt
