# Supplementary material for: ARS: AI-Driven Recovery Controller for Quadruped Robot Using Single-Network Model
Source: Biomimetics (Basel). 2024 Dec 10;9(12):749. doi: 10.3390/biomimetics9120749 (PMC11673976; doi:10.3390/biomimetics9120749)
Supplement: Supplementary file 1 [file biomimetics-09-00749-s001.zip › Summary.txt]

The video first shows an experiment in which the quadruped robot AiDIN-VIII stands up when it falls due to a disturbance (a human kick) applied while standing. This is followed by an experiment video showing the robot standing up from various positions, including when it is completely upside down. Lastly, an experiment is conducted to compare sim-to-real performance with and without applying 'Hip Torque Limit' during network training.
